# Supplementary material for: Scheimpflug LIDAR for Gas Sensing at Elevated Temperatures
Source: Sensors (Basel). 2024 Nov 21;24(23):7418. doi: 10.3390/s24237418 (PMC11644416; doi:10.3390/s24237418)
Supplement: Supplementary file 1 [file sensors-24-07418-s001.zip]

Archive with 1 entries (1 files):
- sensors-3211083-supplementary.pdf
